# Supplementary material for: Beneficial Effects of Small Molecule Oligopeptides Isolated from Panax ginseng Meyer on Pancreatic Beta-Cell Dysfunction and Death in Diabetic Rats
Source: Nutrients. 2017 Sep 26;9(10):1061. doi: 10.3390/nu9101061 (PMC5691678; doi:10.3390/nu9101061)
Supplement: Supplementary file 1 [file nutrients-09-01061-s001.zip]

Archive with 1 entries (1 files):
- nutrients-202449-supplementary.pdf
